# Supplementary material for: Exploring the therapeutic potential of “Tianyu” medicine pair in rheumatoid arthritis: an integrated study combining LC-MS/MS, bioinformatics, network pharmacology, and experimental validation
Source: Front Med (Lausanne). 2024 Oct 4;11:1475239. doi: 10.3389/fmed.2024.1475239 (PMC11488520; doi:10.3389/fmed.2024.1475239)
Supplement: Supplementary file 1 [file Table_1.XLSX]

## Sheet: Sheet1
Composition table of tianyu” pair
No.	Name	class	formula	rt/min	ppm	precursor_type	secondary fragments
1	4-hydroxy-3-methoxybenzenemethanol	Phenols	C8H10O3	0.921667	0.018	[M-H2O+H]+	67.06, 81.07, 109.07
2	Taurine	Alkaloids	C2H7NO3S	7.81167	0.019	[M-H]-	94.03, 124.02, 125.01
3	Homoeriodictyol	Flavonoids	C16H14O6	10.0117	0.028	[M-H]-	301.14
4	Tyramine	Alkaloids	C8H11NO	5.585	0.03	[M-NH3+H]+	121.05
5	Docosanedioic acid	Ketones, Aldehydes, Acids	C22H42O4	10.1167	0.045	[M-H]-	307.30, 351.29, 369.30
6	Pratensein	Flavonoids	C16H12O6	2.02667	0.069	[M-H]-	137.02, 255.03, 299.17
7	(2xi,4xi)-4,4',5,7-tetrahydroxyflavan	Flavonoids	C15H14O5	4.085	0.072	[M+HCOO]-	137.02, 138.03, 166.02, 165.02
8	Formononetin	Flavonoids	C16H12O4	6.70833	0.079	[M-H]-	252.04, 267.07
9	Triptophenolide	Terpenoids	C20H24O3	5.815	0.094	[M-H]-	311.11
10	Acetophenone	Ketones, Aldehydes, Acids	C8H8O	5.47833	0.097	[M+H]+	91.05, 93.07, 105.07, 121.06
11	Phenylglyoxylic acid	Ketones, Aldehydes, Acids	C8H6O3	0.925	0.109	[M-H]-	59.01, 71.01
12	Alpha-eudesmol	Terpenoids	C15H26O	6.75833	0.157	[M+HCOO]-	252.04,267.13
13	L-iditol	Saccharides	C6H14O6	1.23167	0.163	[M-H]-	137.02, 181.04
14	Laricitrin	Flavonoids	C16H12O8	8.915	0.168	[M+HCO3]-	169.01, 241.03
15	3-phosphoglyceric acid	Propanoic acid	C3H7O7P	0.401667	0.19	[M-NH3+H]+	128.95, 146.96
16	Kaempferitrin	Flavonoids	C27H30O14	4.70167	0.215	[M+H]+	287.02
17	Gentisate aldehyde	Ketones, Aldehydes, Acids; Phenols	C7H6O3	4.27833	0.223	[M+H]+	111.04, 139.04
18	Dehydroascorbic acid	Ketones, Aldehydes, Acids	C6H6O6	0.698333	0.224	[M-H]-	85.03, 111.01
19	Nsc240610	Terpenoids	C15H20O3	2.51333	0.227	[M-NH3+H]+	85.03, 186.02
20	Taxiphyllin	Glucoside	C14H17NO7	0.905	0.245	[M-NH3-H]-	59.01, 71.01, 101.02, 131.05, 275.06, 293.13
21	2-phenylbutyric acid	Ketones, Aldehydes, Acids	C10H12O2	6.97	0.299	[M-H]-	119.07
22	Tricetin	Flavonoids	C15H10O7	10.2467	0.304	[M-H]-	301.13
23	(r)-mandelic acid	Ketones, Aldehydes, Acids	C8H8O3	3.45333	0.323	[M-H]-	123.04, 151.04
24	Neoline	Alkaloids	C24H39NO6	7.2	0.332	[M+NH4]+	95.09, 107.09, 109.10, 120.10, 147.12, 315.05, 339.14
25	Garbanzol	Flavonoids	C15H12O5	6.15667	0.346	[M-H]-	119.05, 151.00, 271.06
26	Ortho-hydroxyphenylacetic acid	Ketones, Aldehydes, Acids; Phenols	C8H8O3	5.87833	0.394	[M-H2O+H]+	93.07, 107.07, 135.05
27	Eupatilin	Flavonoids	C18H16O7	7.18333	0.42	[M-H]-	328.06, 343.16
28	Tangeritin	Flavonoids	C20H20O7	7.89	0.441	[M-H2O-H]-	353.18
29	Pristimerin	Terpenoids	C30H40O4	9.20333	0.452	[M-CO2+H]+	201.09
30	Baccatin iii	Terpenoids	C31H38O11	5.68833	0.473	[M-H]-	165.06
31	Prunetin	Flavonoids	C16H12O5	10.195	0.491	[M-H]-	283.16
32	Salidroside	Phenols	C14H20O7	3.18	0.53	[2M-H]-	59.01, 71.01, 89.02, 101.02, 119.04
33	Myricitrin	Flavonoids	C21H20O12	5.32333	0.541	[M+H]+	319.04
34	Ononetin	Phenols	C15H14O4	6.13	0.562	[M-H]-	257.06
35	Picrotin	Terpenoids	C15H18O7	4.12333	0.575	[M+K]+	123.06
36	2,4,5-trimethoxybenzoic acid	Ketones, Aldehydes, Acids	C10H12O5	1.10667	0.579	[M-H]-	89.02, 101.02, 167.05, 221.07
37	N-acetylserotonin	Alkaloids; Phenols	C12H14N2O2	4.69	0.597	[M-H]-	217.07
38	2,5-furandicarboxylic acid	Ketones, Aldehydes, Acids	C6H4O5	1.23167	0.626	[M-H]-	67.02, 111.01
39	Arachidic acid	Fatty acids	C20H40O2	4.66333	0.63	[M-H]-	311.18
40	1,2,3-propanetricarboxylic acid	Ketones, Aldehydes, Acids	C6H8O6	0.671667	0.631	[M-H]-	157.01
41	5,7-dihydroxyflavone	Flavonoids	C15H10O4	5.18167	0.637	[M+HCOO]-	271.02, 299.02
42	Neobavaisoflavone	Flavonoids	C20H18O4	9.28333	0.638	[M-H]-	321.18
43	Tropinone	Alkaloids	C8H13NO	10.92	0.653	[M-H2O+H]+	122.10, 123.07
44	Norvaline	Amino acids	C5H11NO2	3.25167	0.655	[M+H]+	72.08, 118.08
45	5-aminopentanoic acid	Organic acid	C5H11NO2	4.56833	0.655	[M+H]+	72.08, 118.08
46	3-hydroxyanthranilic acid	Ketones, Aldehydes, Acids; Phenols	C7H7NO3	1.22833	0.715	[M-NH3+H]+	93.03, 137.02
47	2-(10-heptadecenyl)-6-hydroxybenzoic acid	Phenols	C24H38O3	9.17667	0.756	[M+Na]+	81.07, 83.09, 93.07, 95.09, 97.08, 109.08, 121.08, 123.10, 135.10, 147.10, 149.11, 161.11, 191.12
48	Pentadecanoic acid	Ketones, Aldehydes, Acids	C15H30O2	10.09	0.794	[M-H]-	241.22
49	Undecanedioic acid	Ketones, Aldehydes, Acids	C11H20O4	4.00667	0.816	[M-H]-	215.16
50	3-hydroxybenzaldehyde	Phenols	C7H6O2	0.925	0.836	[M-H]-	94.23, 121.03, 122.02
51	Dimp	Nucleoside	C10H13N4O7P	7.445	0.873	[M-H]-	331.1
52	2,4,6-trihydroxydihydrochalcone	Flavonoids	C15H14O4	5.10333	0.887	[M-H]-	107.05, 213.09, 257.08
53	Schizandrin	Phenylpropanoids	C24H32O7	7.72833	0.972	[M-H2O+H]+	121.07, 346.14, 369.17, 384.19
54	5-hydroxymethyl-2-furancarboxylic acid	Ketones, Aldehydes, Acids	C6H6O4	0.721667	1.01	[M+HCOO]-	59.01, 99.04, 115.04, 125.10, 128.03, 142.05, 143.03, 187.10
55	Chavicol	Phenylpropanoids	C9H10O	6.06167	1.017	[M+H]+	93.07, 107.07, 135.10
56	2-hydroxycaproic acid	Ketones, Aldehydes, Acids	C6H12O3	0.925	1.039	[M-H]-	73.03, 85.13, 87.05, 130.09, 131.04
57	Acacetin	Flavonoids	C16H12O5	7.09333	1.063	[M+H]+	285.04
58	Castasterone	Steroids	C28H48O5	4.71667	1.07	[M-H]-	300.03, 301.03
59	Palmitaldehyde	Ketones, Aldehydes, Acids	C16H32O	9.25667	1.072	[M+HCOO]-	59.01, 285.14
60	Calycosin	Flavonoids	C16H12O5	5.86667	1.082	[M-H]-	268.04, 283.06
61	Zeranol	Phenols	C18H26O5	5.255	1.105	[M-H]-	168.01, 321.15
62	2',4-dihydroxy-4',6'-dimethoxy-3'-prenylchalcone	Flavonoids	C22H24O5	3.66333	1.119	[M-H]-	59.01, 71.01, 85.03, 89.02, 101.02, 113.02, 119.04, 161.04, 202.45, 321.15, 367.26
63	Hederagenin	Terpenoids	C30H48O4	8.94167	1.136	[M-H]-	471.35
64	6-hydroxyflavone	Flavonoids	C15H10O3	6.10333	1.224	[M-H]-	193.08, 2370.7
65	(-)-limonene	Terpenoids	C10H16	7.51667	1.24	[M+H]+	81.07, 95.09, 136.06, 137.05
66	Parthenin	Terpenoids	C15H18O4	6.21	1.25	[M-H]-	261.1
67	Rhodiolgin	Flavonoids	C21H20O12	5.05333	1.286	[M-H]-	317.01
68	Delphinidin 3-rutinoside	Flavonoids	[C27H31O16]+	5.71667	1.294	[M-NH3+H]+	303.05
69	Isoimperatorin	Phenylpropanoids	C16H14O4	7.26333	1.321	[M-H]-	269.15
70	(+)-epicatechin	Flavonoids	C15H14O6	3.66333	1.368	[2M-H]-	245.08, 289.07
71	3-methyl-2-oxovaleric acid	Organic acid	C6H10O3	0.556667	1.437	[M-H]-	84.99
72	4-acetamidobutanoic acid	Ketones, Aldehydes, Acids	C6H11NO3	10.8933	1.44	[M-H2O+H]+	86.08, 128.11
73	Heneicosylic acid	Ketones, Aldehydes, Acids	C21H42O2	7.71	1.472	[M-H]-	325.09
74	Quercetin 3,4-diglucoside	Flavonoids	C27H30O17	4.12333	1.484	[M+H]+	303.02
75	Myricetin	Flavonoids	C15H10O8	5.30667	1.544	[M-H]-	151.00, 179.00, 317.01
76	Perillyl aldehyde	Terpenoids	C10H14O	4.17667	1.561	[M+H]+	91.05, 119.05, 123.08, 151.09
77	Nicotinuric acid	Ketones, Aldehydes, Acids	C8H8N2O3	0.86	1.626	[M-H]-	135.05, 179.04
78	Melezitose	Saccharides	C18H32O16	0.86	1.635	[M-H]-	59.01, 71.01, 89.02, 101.02, 113.02, 119.03, 179.06
79	(r)-carvone	Terpenoids	C10H14O	1.945	1.727	[M+HCOO]-	95.05, 151.11, 195.10
80	Asiatic acid	Terpenoids	C30H48O5	3.48833	1.77	[M+Na]+	511.24
81	4-pyridoxic acid	Ketones, Aldehydes, Acids	C8H9NO4	0.881667	1.803	[M+H]+	104.11, 184.06
82	Cafestol	Terpenoids	C20H28O3	8.33833	1.859	[M+H]+	149.10, 316.32, 317.21
83	Daphnetin	Phenylpropanoids	C9H6O4	1.64333	1.871	[M-H]-	177.02
84	Matairesinol	Phenylpropanoids	C20H22O6	1.64333	1.88	[M-H]-	283.10, 313.06, 357.05
85	Tanshinone iia	Terpenoids	C19H18O3	8.62833	1.903	[M+Na]+	317.16
86	Kaempferol 3-glucuronide	Flavonoids	C21H18O12	5.66333	1.908	[M-H]-	461.11
87	L-lysine	Amino acids	C6H14N2O2	0.921667	1.92	[M-NH3+H]+	70.07, 84.06
88	Bestatin	Ketones, Aldehydes, Acids	C16H24N2O4	7.735	1.974	[M-H]-	307.28
89	Aurapten	Phenylpropanoids	C19H22O3	6.83667	2.091	[M-H]-	297.15
90	5,7-dihydroxyisoflavone	Flavonoids	C15H10O4	7.60333	2.093	[M-H]-	253.05
91	Ectoine	Amino acids	C6H10N2O2	0.881667	2.1	[M+H]+	143.06
92	Ostruthin	Phenylpropanoids	C19H22O3	1.44167	2.116	[M-H]-	297.2
93	Rhein	Quinones	C15H8O6	5.56	2.157	[M-H]-	239.03
94	3-indoleacetonitrile	Alkaloids	C10H8N2	0.393333	2.191	[M-OH+H]+	56.97, 98.98, 116.97, 139.98
95	Didymin	Flavonoids	C28H34O14	4.22833	2.286	[M+H]+	287.07
96	5-thymidylic acid	Nucleoside	C10H15N2O8P	6.94333	2.35	[M-H]-	321.07
97	Pheophorbide a	Ketones, Aldehydes, Acids	C35H36N4O5	10.93	2.415	[M+H]+	533.25, 593.28
98	Abscisic acid	Terpenoids	C15H20O4	4.43667	2.415	[M-H2O+H]+	247.09
99	Cholestenone	Steroids	C27H44O	7.35833	2.499	[M+Na]+	95.09, 107.09, 109.10, 119.09, 121.10, 123.12, 133.10, 135.12, 173.13, 187.15, 213.16, 214.17, 215.18
100	7,8-dhmc	Phenylpropanoids	C10H8O4	6.865	2.571	[M-H]-	191.05
101	Isoetin	Flavonoids	C15H10O7	5.63667	2.573	[M-H]-	301.02
102	Corniculatusin	Flavonoids	C16H12O8	0.925	2.619	[M-H]-	169.01
103	Oxoadipic acid	Ketones, Aldehydes, Acids	C6H8O5	2.97	2.679	[M-H2O+H]+	71.05, 85.05, 143.03
104	Gentisic acid	Phenols	C7H6O4	1.78167	2.683	[M+H]+	72.94, 90.95, 113.96, 131.97
105	Lupulone	Polyketides	C26H38O4	9.17667	2.706	[M-H]-	413.29
106	Poncirin	Flavonoids	C28H34O14	4.05833	2.796	[M-H]-	285.06
107	Isosakuranetin	Flavonoids	C16H14O5	6.41833	2.957	[M-H]-	285.06
108	2-hydroxyisobutyric acid	Organic acid	C4H8O3	1.18	2.988	[M+HCOO]-	59.01, 71.01, 89.02, 149.06
109	Eugenol	Phenylpropanoids	C10H12O2	3.99333	3.038	[M+H]+	105.07, 123.08, 133.06, 137.06, 147.04, 165.09
110	7alpha-hydroxycholesterol	Steroids	C27H46O2	7.35833	3.098	[M+Na]+	71.07, 81.07, 83.09, 93.07, 95.09, 97.10, 105.07, 107.09, 109.10, 119.09, 123.08, 135.12, 145.10, 147.12, 149.13, 157.10, 161.13, 163.15, 165.07, 173.13, 175.15, 177.14, 187.15, 189.14, 193.10, 201.16, 203.21, 205.17, 215.16, 219.19, 225.16, 241.19, 273.08, 345.08
111	Paeonol	Phenols	C9H10O3	1.46833	3.118	[M-H]-	150.03
112	L-theanine	Amino acids	C7H14N2O3	10.9517	3.119	[M-OH+H]+	102.09, 158.12
113	Homopterocarpin	Flavonoids	C17H16O4	7.21	3.158	[M-H]-	268.04, 283.16
114	P-aminobenzoic acid	Organic acid	C7H7NO2	0.443333	3.241	[M+H]+	55.94, 128.95, 137.05, 138.06, 146.96
115	Sanguinarine	Alkaloids	[C20H14NO4]+	6	3.312	[M-H2O-H]-	313.24
116	Desaminotyrosine	Ketones, Aldehydes, Acids; Phenols	C9H10O3	1.72833	3.338	[M-H2O+H]+	149.02, 150.00
117	2',7-dihydroxy-4',5'-dimethoxyisoflavone	Flavonoids	C17H14O6	5.33333	3.379	[M-H]-	268.07, 283.05, 313.06
118	Vanillic acid	Phenols	C8H8O4	4.89667	3.475	[M-H]-	167.03
119	Cortisone	Steroids	C21H28O5	4.26667	3.517	[M-H]-	151.02, 197.04, 344.13, 359.21
120	3,4-dihydroxybenzaldehyde	Phenols	C7H6O3	10.5367	3.531	[M-H]-	93.03, 137.02
121	Hydroxyhydroquinone	Phenols	C6H6O3	2.46	3.692	[M+H]+	127.04
122	24-methylenecycloartan-3-ol	Steroids	C31H52O	9.805	3.785	[M+H]+	81.07, 95.09, 97.10, 107.09, 109.10, 121.10, 123.12, 135.12, 147.12, 149.13, 161.13, 163.15, 189.16, 191.18, 203.18
123	Resibufogenin	Steroids	C24H32O4	7.35833	3.791	[M-CO2+H]+	57.07, 67.05, 68.10, 71.05, 81.07, 83.07, 93.07, 95.09, 107.09, 109.10, 121.10, 123.04, 135.10, 137.06, 151.06, 189.01, 263.10, 265.08, 291.10, 308.10, 323.13, 341.21
124	Carpachromene	Flavonoids	C20H16O5	6.81	3.791	[M-H]-	291.13, 317.11, 335.16
125	Solavetivone	Terpenoids	C15H22O	8.575	3.862	[2M+H]+	81.07, 95.09, 107.09, 109.10, 119.09, 121.10, 123.10, 133.10, 135.10, 137.11, 145.10, 147.12, 149.11, 159.12, 161.13, 173.13, 175.15, 177.16, 187.11, 189.13, 199.14, 201.16, 203.18, 213.16, 215.17, 217.12, 419.34, 437.34
126	3,4-dihydro-2h-1-benzopyran-2-one	Phenylpropanoids	C9H8O2	4.96	3.893	[M+H]+	149.04
127	Tryptamine	Alkaloids	C10H12N2	5.585	3.96	[M-NH3+H]+	99.04, 143.05, 144.08
128	Dipteryxin	Flavonoids	C17H14O6	6.83667	3.967	[M-H]-	201.11, 313.15
129	Tyrosol	Phenols	C8H10O2	3.515	4.026	[M-H2O+H]+	93.07, 103.05, 121.07
130	Vincetoxicoside b	Flavonoids	C21H20O11	5.40167	4.082	[M+H]+	303.02
131	Astragalin	Flavonoids	C21H20O11	4.07167	4.082	[M+H]+	303.05
132	5-hydroxymethyl-2-furancarboxaldehyde	Ketones, Aldehydes, Acids	C6H6O3	0.818333	4.129	[M-H]-	125.02
133	Fusidic acid	Terpenoids	C31H48O6	8.23167	4.258	[M-H]-	515.34
134	Pyridoxal	Vitamin	C8H9NO3	1.22833	4.32	[M-H2O+H]+	150.07
135	Triacetylresveratrol	Phenols	C20H18O6	6.75	4.327	[M+Na]+	377.16
136	3,4-methylenedioxybenzoic acid	Ketones, Aldehydes, Acids	C8H6O4	2.63	4.329	[M-H]-	93.03, 119.05, 121.05, 147.05, 150.03, 165.04
137	Irigenin	Flavonoids	C18H16O8	5.05333	4.352	[M-H]-	315.08, 344.09, 359.11
138	4-hydroxyphenylpyruvic acid	Ketones, Aldehydes, Acids; Phenols	C9H8O4	5.66333	4.359	[M-H]-	108.02, 179.04
139	Gibberellin a7	Terpenoids	C19H22O5	7.49833	4.374	[M-H]-	179.04, 285.11, 314.12, 329.19
140	Aureusidin 6-o-glucoside	Flavonoids	C21H20O11	4.51667	4.528	[M+H]+	287.05
141	Syringaldehyde	Phenylpropanoids	C9H10O4	4.92333	4.808	[M-H]-	166.03
142	Isotaxiresinol	Phenols	C19H22O6	6.315	4.892	[M-H]-	315.02, 330.07, 345.10
143	Myricetin 3-rutinoside	Flavonoids	C27H30O17	4.70167	4.894	[M+H]+	319.04
